# Supplementary material for: Novel Organoruthenium(II) Complex C1 Selectively Inhibits Butyrylcholinesterase without Side Effects on Neuromuscular Transmission
Source: Int J Mol Sci. 2023 Jan 31;24(3):2681. doi: 10.3390/ijms24032681 (PMC9916964; doi:10.3390/ijms24032681)
Supplement: Supplementary file 1 [file ijms-24-02681-s001.zip]

Archive with 1 entries (1 files):
- ijms-2134298-supplementary.pdf
